# Supplementary material for: Morphological and Molecular Evidence Revealed New Species in Mactra antiquata Sensu Lato
Source: Biology (Basel). 2026 Jan 18;15(2):178. doi: 10.3390/biology15020178 (PMC12837493; doi:10.3390/biology15020178)
Supplement: Supplementary file 1 [file biology-15-00178-s001.zip]

Archive with 1 entries (1 files):
- biology-4054308-supplementary.pdf
